# Supplementary material for: Development of an antimicrobial stewardship implementation model involving collaboration between general practitioners and pharmacists: GPPAS study in Australian primary care
Source: Prim Health Care Res Dev. 2021 Jan 28;22:e2. doi: 10.1017/S1463423620000687 (PMC8057431; doi:10.1017/S1463423620000687)
Supplement: Supplementary file 1 [file S1463423620000687sup.zip]

Archive with 3 entries (3 files):
- S1463423620000687sup003.docx
- S1463423620000687sup001.docx
- S1463423620000687sup002.docx
